# Supplementary material for: SPAG9 Expression Predicts Good Prognosis in Patients with Clear-Cell Renal Cell Carcinoma: A Bioinformatics Analysis with Experimental Validation
Source: Genes (Basel). 2023 Apr 20;14(4):944. doi: 10.3390/genes14040944 (PMC10138117; doi:10.3390/genes14040944)
Supplement: Supplementary file 1 [file genes-14-00944-s001.zip]

Archive with 2 entries (2 files):
- Legends for supplementary figures.pdf
- Table S1-S7.pdf
